# Supplementary material for: RNU12 inhibits gastric cancer progression via sponging miR-575 and targeting BLID
Source: Sci Rep. 2023 May 9;13:7523. doi: 10.1038/s41598-023-34539-4 (PMC10169768; doi:10.1038/s41598-023-34539-4)
Supplement: Supplementary file 7 — Supplementary Table 2. [file 41598_2023_34539_MOESM7_ESM.xlsx]

## Sheet: Sheet1
primary data					primary data
Fig 2I	IntDen				Fig 2K	IntDen
AGS	Control	NC	RNU12-OE		MGC803	NC	Control	RNU12-OE
Bcl-2	429300	405221	423609		Bcl-2	501440	457779	332588
PCNA	279173	313278	275959		PCNA	509903	508223	348071
CyclinD1	383634	417299	239277		CyclinD1	477904	372401	324737
β-actin	347853	425974	487150		β-actin	702258	645300	750625
After homogenization					After homogenization
Fig 2I	IntDen				Fig 2K	IntDen
AGS	Control	NC	RNU12-OE		MGC803	NC	Control	RNU12-OE
Bcl-2	1.23414	0.951281	0.869566		Bcl-2	0.71404	0.709405	0.443081
PCNA	0.80256	0.735439	0.566476		PCNA	0.726091	0.787576	0.463708
CyclinD1	1.10286	0.979635	0.491177		CyclinD1	0.680525	0.577097	0.432622
β-actin	1	1	1		β-actin	1	1	1
primary data					primary data
Fig 2R	IntDen				Fig 2S
AGS	Control	NC	RNU12-OE		MGC803	NC	Control	RNU12-OE
E-cadherin	606527	654086	814338		E-cadherin	983649	1069449	1265694
N-cadherin	522684	435816	277080		N-cadherin	956404	885214	569241
Vimentin	334119	389991	298603		Vimentin	843490	851622	708376
β-actin	348959	407814	489589		β-actin	675765	617917	691898
After homogenization					After homogenization
Fig 2R	IntDen				Fig 2S
AGS	Control	NC	RNU12-OE		MGC803	NC	Control	RNU12-OE
E-cadherin	1.7381	1.60388	1.66331		E-cadherin	1.45561	1.73073	1.82931
N-cadherin	1.49784	1.06866	0.565944		N-cadherin	1.41529	1.43258	0.822724
Vimentin	0.957474	0.956296	0.609905		Vimentin	1.2482	1.37821	1.02382
β-actin	1	1	1		β-actin	1	1	1
primary data					primary data
Fig 3I	IntDen				Fig 3K	IntDen
AGS	Control	NC	RNU12-SH		MGC803	NC	Control	RNU12-SH
Bcl-2	252631	299930	323478		Bcl-2	1002029	902096	783965
PCNA	350454	367517	392079		PCNA	265654	299188	427462
CyclinD1	329880	387079	399105		CyclinD1	285601	284322	377852
β-actin	389695	342831	351923		β-actin	312861	380388	411480
After homogenization					After homogenization
Fig 3I	IntDen				Fig 3K	IntDen
Bcl-2	0.648279	0.874863	0.919173		Bcl-2	3.20279	2.37152	1.90523
PCNA	0.899303	1.07201	1.1141		PCNA	0.849112	0.786534	1.03884
CyclinD1	0.846508	1.12907	1.13407		CyclinD1	0.912869	0.747453	0.918275
β-actin	1	1	1		β-actin	1	1	1
primary data					primary data
Fig 3R	IntDen				Fig 3S
AGS	Control	NC	RNU12-SH		MGC803	NC	Control	RNU12-SH
E-cadherin	970023	963200	845410		E-cadherin	459487	420705	250682
N-cadherin	244448	386650	558349		N-cadherin	380027	484148	630823
Vimentin	812747	925466	1124890		Vimentin	227756	207374	511474
β-actin	340493	312859	311148		β-actin	299791	339941	390903
After homogenization					After homogenization
Fig 3R	IntDen				Fig 3S
AGS	Control	NC	RNU12-SH		MGC803	NC	Control	RNU12-SH
E-cadherin	2.84888	3.0787	2.71707			1.53269	1.23758	0.64129
N-cadherin	0.717924	1.23586	1.79448			1.26764	1.42421	1.61376
Vimentin	2.38697	2.95809	3.61529			0.759716	0.610029	1.30844
β-actin	1	1	1			1	1	1
primary data
Fig 4E	IntDen
AGS	Control	NC	RNU12-OE		AGS	Control	NC	RNU12-SH
BLID	542886	618046	743396		BLID	750592	710974	628631
β-actin	330823	375719	441986		β-actin	334023	293386	293444
After homogenization
Fig 4E	IntDen
AGS	Control	NC	RNU12-OE		AGS	Control	NC	RNU12-SH
BLID	1.64102	1.64497	1.68194		BLID	2.24713	2.42334	2.14225
β-actin	1	1	1		β-actin	1	1	1
primary data
Fig 5B	IntDen
AGS	AGS/RNU12-OE/BLID-SH	AGS/RNU12-OE/BLID-SH	AGS/RNU12-OE/BLID-SH	AGS/RNU12-OE/BLID-SH
BLID	596178	673943	494085	385332
β-actin	863005	767726	784403	878355
After homogenization
Fig 5B	IntDen
AGS	AGS/RNU12-OE/BLID-SH	AGS/RNU12-OE/BLID-SH	AGS/RNU12-OE/BLID-SH	AGS/RNU12-OE/BLID-SH
BLID	0.690816	0.877843	0.629887	0.438697
β-actin	1	1	1	1
primary data
Fig 5G
AGS	AGS/NC	AGS/RNU-12OE	AGS/RNU12-OE/BLID-SH	AGS/BLID-SH
BCL-2	565158	465891	542378	595834
PCNA	628048	444720	526515	574639
CCND1	403177	190905	267712	352576
β-actin	392154	387182	398578	386044
After homogenization
Fig 5G
AGS	AGS/NC	AGS/RNU-12OE	AGS/RNU12-OE/BLID-SH	AGS/BLID-SH
BCL-2	1.44116	1.20329	1.36078	1.54344
PCNA	1.60153	1.14861	1.32098	1.48853
CCND1	1.02811	0.493063	0.671668	0.913305
β-actin	1	1	1	1
primary data
Fig 5K	AGS/NC	AGS/RNU12/OE	AGS/RNU12/OE/BLID-SH	AGS/BLID-SH
BCL-2	472978	502266	253195	217745
PCNA	458100	552093	347289	402438
CCND1	548959	439185	531372	495128
β-actin	529733	404083	489250	433791
After homogenization
Fig 5K	AGS/NC	AGS/RNU12/OE	AGS/RNU12/OE/BLID-SH	AGS/BLID-SH
BCL-2	0.892861	1.24298	0.517517	0.501958
PCNA	0.864775	1.36629	0.70984	0.927723
CCND1	1.03629	1.08687	1.0861	1.1414
β-actin	1	1	1	1
	284233
	357978
	139769
	104756
	249284
	267690
	201666
	257726
	510112
	425330
	481336
	418795
	404256
	319935
	342932
	409180
